# Supplementary material for: SIV Evolutionary Dynamics in Cynomolgus Macaques during SIV-Mycobacterium tuberculosis Co-Infection
Source: Viruses. 2021 Dec 29;14(1):48. doi: 10.3390/v14010048 (PMC8778162; doi:10.3390/v14010048)
Supplement: Supplementary file 1 [file viruses-14-00048-s001.zip]

Archive with 1 entries (1 files):
- viruses-1444073-Supplementary.pdf
